# Supplementary material for: Ultrapermeable 2D-channeled graphene-wrapped zeolite molecular sieving membranes for hydrogen separation
Source: Sci Adv. 2022 May 18;8(20):eabl3521. doi: 10.1126/sciadv.abl3521 (PMC9116883; doi:10.1126/sciadv.abl3521)
Supplement: Supplementary file 2 — Movie S1 [file sciadv.abl3521_movie_s1.zip]

Archive with 1 entries (1 files):
- sciadv.abl3521_movie_s1.avi
